# Supplementary material for: Data-Driven Mathematical Model of Apoptosis Regulation in Memory Plasma Cells
Source: Cells. 2022 May 5;11(9):1547. doi: 10.3390/cells11091547 (PMC9102437; doi:10.3390/cells11091547)
Supplement: Supplementary file 1 [file cells-11-01547-s001.zip]

Archive with 1 entries (1 files):
- cells-1646604-SI.pdf
